# Supplementary material for: Liposome Deformation Induced by Membrane-Binding Peptides
Source: Micromachines (Basel). 2023 Feb 2;14(2):373. doi: 10.3390/mi14020373 (PMC9967443; doi:10.3390/mi14020373)
Supplement: Supplementary file 1 [file micromachines-14-00373-s001.zip]

Archive with 1 entries (1 files):
- micromachines-2153257-SI.pdf
